# Supplementary material for: Knockdown of the ABCG23 Gene Disrupts the Development and Lipid Accumulation of Panonychus citri (Acari/Tetranychidae)
Source: Int J Mol Sci. 2024 Jan 9;25(2):827. doi: 10.3390/ijms25020827 (PMC10815512; doi:10.3390/ijms25020827)
Supplement: Supplementary file 1 [file ijms-25-00827-s001.zip]

Archive with 1 entries (1 files):
- ijms-2732762-supplementary.pdf
